# Supplementary material for: Coffee Grounds-Derived CNPs for Efficient Cr(VI) Water Remediation
Source: Nanomaterials (Basel). 2021 Apr 21;11(5):1064. doi: 10.3390/nano11051064 (PMC8143114; doi:10.3390/nano11051064)
Supplement: Supplementary file 1 [file nanomaterials-11-01064-s001.zip]

Archive with 1 entries (1 files):
- nanomaterials-1174851-SI.pdf
